# Supplementary material for: Regulation of glucose uptake and inflammation markers by FOXO1 and FOXO3 in skeletal muscle
Source: Mol Metab. 2018 Nov 16;20:79–88. doi: 10.1016/j.molmet.2018.09.011 (PMC6358548; doi:10.1016/j.molmet.2018.09.011)
Supplement: Multimedia component 1 [file mmc1.xlsx]

## Sheet: FOXO1
Ensembl

## Sheet: FOXO3
Ensembl
